# Supplementary material for: Early Pleistocene large mammals from Maka’amitalu, Hadar, lower Awash Valley, Ethiopia
Source: PeerJ. 2022 Apr 6;10:e13210. doi: 10.7717/peerj.13210 (PMC8994497; doi:10.7717/peerj.13210)
Supplement: Supplemental Information 1 — Data from specimen measurements and analyzed datasets for turnover and paleoecology analysis. [file peerj-10-13210-s001.xlsx]

## Sheet: Functional Trait Data
Order	Family	Subfamily	Tribe	Genus	Species	Size.Class	Diet	SH1	SH2	SH3	SH4_DD1	DD2	DD3	KH1	KH2	Gur	Lee	Mak
Artiodactyla	Bovidae	Antilopinae	Aepycerotini	Aepyceros	Aepyceros_datoadeni	s2	mf	1	1	1	1	1	1	1	0	0	0	0
Artiodactyla	Bovidae	Antilopinae	Aepycerotini	Aepyceros	Aepyceros_sp	s2	gr	0	0	0	0	0	0	0	0	1	1	0
Artiodactyla	Bovidae	Antilopinae	Aepycerotini	Aepyceros	Aepyceros_sp_KH2	s2	mf	0	0	0	0	0	0	0	1	0	0	0
Artiodactyla	Bovidae	Antilopinae	Alcelaphini	Alcelaphini	Alcelaphini_indet_A	s3	gr	1	1	0	0	0	1	0	0	0	0	0
Artiodactyla	Bovidae	Antilopinae	Alcelaphini	Alcelaphini	Alcelaphini_indet_B	s3	gr	0	0	0	0	0	0	0	1	0	0	0
Artiodactyla	Bovidae	Antilopinae	Alcelaphini	Beatragus	Beatragus_vrbae	s3	gr	0	0	0	0	0	0	0	0	0	1	0
Artiodactyla	Bovidae	Antilopinae	Alcelaphini	cf_Beatragus	cf_Beatragus_antiquus	s3	gr	0	0	0	0	0	0	0	0	0	0	1
Artiodactyla	Bovidae	Antilopinae	Alcelaphini	cf_Damalborea	cf_Damalborea_sp	s4	gr	0	0	0	0	0	0	0	0	1	0	0
Artiodactyla	Bovidae	Antilopinae	Alcelaphini	cf_Damaliscus	cf_Damaliscus_sp	s3	gr	0	0	0	0	0	0	0	0	0	1	0
Artiodactyla	Bovidae	Antilopinae	Alcelaphini	cf_Parmularius	cf_Parmularius_sp_A	s3	gr	0	1	0	0	0	0	0	0	0	0	0
Artiodactyla	Bovidae	Antilopinae	Alcelaphini	cf_Parmularius	cf_Parmularius_sp_B	s3	gr	0	0	0	1	0	0	0	0	0	0	0
Artiodactyla	Bovidae	Antilopinae	Alcelaphini	Damalborea	Damalborea_elisabethae	s4	gr	1	1	1	0	0	0	0	0	0	0	0
Artiodactyla	Bovidae	Antilopinae	Alcelaphini	Damalborea	Damalborea_grayi	s4	gr	0	0	0	1	1	1	1	1	0	0	0
Artiodactyla	Bovidae	Antilopinae	Alcelaphini	Damalborea	Damalborea_sp_A	s4	gr	1	1	0	0	0	0	0	1	0	0	0
Artiodactyla	Bovidae	Antilopinae	Alcelaphini	Damalborea	Damalborea_sp_B	s4	gr	0	0	0	0	1	1	0	0	0	0	0
Artiodactyla	Bovidae	Antilopinae	Alcelaphini	Parmularius	Parmularius_aff_pachyceras	s3	gr	0	0	0	0	1	0	1	0	0	1	0
Artiodactyla	Bovidae	Antilopinae	Alcelaphini	Parmularius	Parmularius_altidens_or_angusticornis	s4	gr	0	0	0	0	0	0	0	0	0	0	1
Artiodactyla	Bovidae	Antilopinae	Antilopini	Antilopini_gen_et_sp_indet	Antilopini_gen_et_sp_indet	s2	mf	0	0	0	0	0	0	0	0	0	0	1
Artiodactyla	Bovidae	Antilopinae	Antilopini	cf_Antilope	cf_Antilope_sp	s2	gr	0	0	0	0	0	0	0	0	1	0	0
Artiodactyla	Bovidae	Antilopinae	Antilopini	cf_Gazella	cf_Gazella_sp	s1	mf	0	0	0	0	0	0	0	0	0	1	0
Artiodactyla	Bovidae	Antilopinae	Antilopini	cf_Menelikia	cf_Menelikia_lyrocera	s3	gr	0	0	0	0	0	0	0	0	1	0	0
Artiodactyla	Bovidae	Antilopinae	Antilopini	cf_Parantidorcas	cf_Parantidorcas_latifrons	s2	mf	0	0	0	0	0	0	0	0	1	0	0
Artiodactyla	Bovidae	Antilopinae	Antilopini	Eudorcas	Eudorcas_cf_praethomsoni	s1	mf	1	0	0	0	1	0	1	1	0	0	0
Artiodactyla	Bovidae	Antilopinae	Antilopini	Eudorcas	Eudorcas_praethomsoni	s1	br	0	0	0	0	0	0	0	0	0	0	1
Artiodactyla	Bovidae	Antilopinae	Antilopini	Gazella	Gazella_cf_janenschi	s2	mf	0	0	0	0	1	0	0	0	0	0	0
Artiodactyla	Bovidae	Antilopinae	Antilopini	Gazella	Gazella_harmonae	s2	mf	0	0	0	0	0	0	0	1	0	0	0
Artiodactyla	Bovidae	Antilopinae	Caprini	Budorcas	Budorcas_churcheri	s4	mf	1	0	0	0	1	0	0	0	0	0	0
Artiodactyla	Bovidae	Antilopinae	Hippotragini	cf_Oryx	cf_Oryx_sp	s4	gr	0	0	0	0	0	0	0	0	0	0	1
Artiodactyla	Bovidae	Antilopinae	Hippotragini	Oryx	Oryx_deturi	s4	gr	1	1	1	1	1	1	0	1	0	0	0
Artiodactyla	Bovidae	Antilopinae	Reduncini	Kobus	Kobus_oricornis	s3	gr	0	0	1	1	1	1	1	0	0	0	0
Artiodactyla	Bovidae	Antilopinae	Reduncini	Kobus	Kobus_sigmoidalis	s4	gr	0	0	0	0	0	0	0	0	1	1	0
Artiodactyla	Bovidae	Antilopinae	Reduncini	Kobus	Kobus_sigmoidalis_or_ellipsiprymnus	s4	gr	0	0	0	0	0	0	0	0	0	0	1
Artiodactyla	Bovidae	Antilopinae	Reduncini	Kobus	Kobus_sp_B	s2	gr	0	1	1	0	0	0	0	0	0	0	0
Artiodactyla	Bovidae	Antilopinae	Reduncini	Kobus	Kobus_sp_D	s2	gr	1	0	0	0	0	1	0	0	0	0	0
Artiodactyla	Bovidae	Antilopinae	Reduncini	Reduncini	cf_Redunca_or_Kobus_kob	s2	gr	0	0	0	0	0	0	0	0	0	0	1
Artiodactyla	Bovidae	Bovinae	Bovini	cf_Syncerus	cf_Syncerus_sp	s5	gr	0	0	0	0	0	0	0	0	0	1	0
Artiodactyla	Bovidae	Bovinae	Bovini	Syncerus	Syncerus_sp	s5	gr	0	0	0	0	0	0	0	0	0	0	1
Artiodactyla	Bovidae	Bovinae	Bovini	Ugandax	Ugandax_coryndonae_Had	s4	mf	1	1	1	1	1	1	1	1	0	0	0
Artiodactyla	Bovidae	Bovinae	Bovini	Ugandax	Ugandax_coryndonae_Led	s4	gr	0	0	0	0	0	0	0	0	1	0	0
Artiodactyla	Bovidae	Bovinae	Tragelaphini	Tragelaphus	Tragelaphus_sp	s2	br	0	0	0	0	0	0	0	0	0	0	1
Artiodactyla	Bovidae	Bovinae	Tragelaphini	Tragelaphus	Tragelaphus_gaudryi	s3	br	0	0	0	0	0	0	0	0	1	1	0
Artiodactyla	Bovidae	Bovinae	Tragelaphini	Tragelaphus	Tragelaphus_lockwoodi	s4	br	1	1	0	0	0	0	0	0	0	0	0
Artiodactyla	Bovidae	Bovinae	Tragelaphini	Tragelaphus	Tragelaphus_nakuae	s4	mf	0	0	0	0	0	0	0	0	1	1	0
Artiodactyla	Bovidae	Bovinae	Tragelaphini	Tragelaphus	Tragelaphus_pricei	s2	br	0	0	0	0	0	0	0	1	0	0	0
Artiodactyla	Bovidae	Bovinae	Tragelaphini	Tragelaphus	Tragelaphus_rastafari	s4	mf	1	1	1	1	1	1	1	1	0	0	0
Artiodactyla	Bovidae	Bovinae	Tragelaphini	Tragelaphus	Tragelaphus_strepsiceros	s4	mf	0	0	0	0	0	0	0	0	0	0	1
Artiodactyla	Giraffidae	Giraffinae	NA	Giraffa	Giraffa_gracilis	s6	br	0	0	0	0	0	0	0	0	1	1	0
Artiodactyla	Giraffidae	Giraffinae	NA	Giraffa	Giraffa_jumae	s6	br	1	1	1	1	1	1	0	1	0	0	0
Artiodactyla	Giraffidae	Giraffinae	NA	Giraffa	Giraffa_sp	s6	br	0	0	0	0	0	0	0	0	0	0	1
Artiodactyla	Giraffidae	Giraffinae	NA	Giraffa	Giraffa_stillei	s6	br	1	1	1	1	1	1	1	1	0	0	0
Artiodactyla	Giraffidae	Giraffinae	NA	Sivatherium	Sivatherium_maurusium_Bus	s6	mf	0	0	0	0	0	0	0	0	0	0	1
Artiodactyla	Giraffidae	Giraffinae	NA	Sivatherium	Sivatherium_maurusium_Had	s6	br	1	1	1	1	1	1	0	1	1	0	0
Artiodactyla	Giraffidae	Giraffinae	NA	Sivatherium	Sivatherium_maurusium_Led	s6	mf	0	0	0	0	0	0	0	0	1	0	0
Artiodactyla	Hippopotamidae	Hippopotaminae	NA	aff_Hippopotamus	aff_Hippopotamus_Hadar_Ledi	s6	mf	1	1	1	1	1	1	1	1	1	1	0
Artiodactyla	Hippopotamidae	Hippopotaminae	NA	Hippopotamus	Hippopotamus_cf_gorgops	s6	gr	0	0	0	0	0	0	0	0	0	0	1
Artiodactyla	Suidae	Suinae	NA	Kolpochoerus	Kolpochoerus_afarensis	s3	mf	1	1	1	1	1	1	1	1	0	0	0
Artiodactyla	Suidae	Suinae	NA	Kolpochoerus	Kolpochoerus_cf_phillipi	s2	mf	0	0	0	0	0	0	0	0	0	0	1
Artiodactyla	Suidae	Suinae	NA	Kolpochoerus	Kolpochoerus_phillipi	s2	mf	0	0	0	0	0	0	0	0	1	1	0
Artiodactyla	Suidae	Suinae	NA	Metridiochoerus	Metridiochoerus_andrewsi_Had_Led	s2	gr	0	0	0	0	0	0	0	1	1	1	0
Artiodactyla	Suidae	Suinae	NA	Metridiochoerus	Metridiochoerus_cf_compactus	s2	gr	0	0	0	0	0	0	0	0	1	0	0
Artiodactyla	Suidae	Suinae	NA	Metridiochoerus	Metridiochoerus_modestus	s2	gr	0	0	0	0	0	0	0	0	0	0	1
Artiodactyla	Suidae	Tetraconodontinae	NA	Notochoerus	Notochoerus_capensis	s4	gr	0	0	0	0	0	0	0	0	1	1	0
Artiodactyla	Suidae	Tetraconodontinae	NA	Notochoerus	Notochoerus_euilus	s4	mf	1	1	1	1	1	1	1	1	0	0	0
Artiodactyla	Suidae	Tetraconodontinae	NA	Nyanzachoerus	Nyanzachoerus_kanamensis	s4	mf	1	1	1	1	0	1	0	0	0	0	0
Perissodactyla	Equidae	Equinae	Equini	Equus	Equus_cf_oldowayensis	s5	gr	0	0	0	0	0	0	0	0	0	0	1
Perissodactyla	Equidae	Equinae	Hipparonini	Eurygnathohippus	Eurygnathohippus_afarense	s5	gr	0	0	0	0	0	0	0	1	1	1	0
Perissodactyla	Equidae	Equinae	Hipparonini	Eurygnathohippus	Eurygnathohippus_hasumense	s5	gr	1	1	1	1	1	1	1	1	1	1	0
Perissodactyla	Rhinocerotidae	Rhinocerotinae	NA	Ceratotherium	Ceratotherium_mauritanicum	s6	gr	1	1	0	1	1	1	1	1	0	0	0
Perissodactyla	Rhinocerotidae	Rhinocerotinae	NA	Ceratotherium	Ceratotherium_sp	s6	gr	0	0	0	0	0	0	0	0	0	1	0
Perissodactyla	Rhinocerotidae	Rhinocerotinae	NA	Diceros	Diceros_praecox	s6	br	1	1	0	1	0	0	1	0	0	0	0
Proboscidea	Deinotheriidae	Rhinocerotinae	NA	Deinotherium	Deinotherium_bozasi	s6	br	1	1	1	1	1	1	1	1	1	1	0
Proboscidea	Elephantidae	NA	NA	Elephas	Elephas_ekorensis	s6	mf	1	0	0	0	0	0	0	0	0	0	0
Proboscidea	Elephantidae	NA	NA	Elephas	Elephas_recki_Bus	s6	gr	0	0	0	0	0	0	0	0	0	0	1
Proboscidea	Elephantidae	NA	NA	Elephas	Elephas_recki_Had	s6	mf	0	1	1	1	1	1	1	1	0	0	0
Proboscidea	Elephantidae	NA	NA	Elephas	Elephas_recki_Led	s6	gr	0	0	0	0	0	0	0	0	1	1	0
Proboscidea	Elephantidae	NA	NA	Loxodonta	Loxodonta_adaurora	s6	gr	1	1	0	1	1	0	1	1	0	0	0

## Sheet: Turnover Data
Order	Family	Subfamily	Tribe	Genus	Species	SH1	SH2	SH3	SH4_DD1	DD2	DD3	KH1	KH2	Gur	Lee	Mak
Artiodactyla	Bovidae	Antilopinae	Aepycerotini	Aepyceros	Aepyceros_datoadeni	1	1	1	1	1	1	1	0	0	0	0
Artiodactyla	Bovidae	Antilopinae	Aepycerotini	Aepyceros	Aepyceros_sp	0	0	0	0	0	0	0	0	1	1	0
Artiodactyla	Bovidae	Antilopinae	Aepycerotini	Aepyceros	Aepyceros_sp_KH2	0	0	0	0	0	0	0	1	0	0	0
Artiodactyla	Bovidae	Antilopinae	Alcelaphini	Alcelaphini	Alcelaphini_indet_A	1	1	0	0	0	1	0	0	0	0	0
Artiodactyla	Bovidae	Antilopinae	Alcelaphini	Alcelaphini	Alcelaphini_indet_B	0	0	0	0	0	0	0	1	0	0	0
Artiodactyla	Bovidae	Antilopinae	Alcelaphini	cf_Beatragus	cf_Beatragus_antiquus	0	0	0	0	0	0	0	0	0	0	1
Artiodactyla	Bovidae	Antilopinae	Alcelaphini	Beatragus	Beatragus_vrbae	0	0	0	0	0	0	0	0	0	1	0
Artiodactyla	Bovidae	Antilopinae	Alcelaphini	cf_Damalborea	cf_Damalborea_sp	0	0	0	0	0	0	0	0	1	0	0
Artiodactyla	Bovidae	Antilopinae	Alcelaphini	cf_Damaliscus	cf_Damaliscus_sp	0	0	0	0	0	0	0	0	0	1	0
Artiodactyla	Bovidae	Antilopinae	Alcelaphini	cf_Parmularius	cf_Parmularius_sp_A	0	1	0	0	0	0	0	0	0	0	0
Artiodactyla	Bovidae	Antilopinae	Alcelaphini	cf_Parmularius	cf_Parmularius_sp_B	0	0	0	1	0	0	0	0	0	0	0
Artiodactyla	Bovidae	Antilopinae	Alcelaphini	Damalborea	Damalborea_elisabethae	1	1	1	0	0	0	0	0	0	0	0
Artiodactyla	Bovidae	Antilopinae	Alcelaphini	Damalborea	Damalborea_grayi	0	0	0	1	1	1	1	1	0	0	0
Artiodactyla	Bovidae	Antilopinae	Alcelaphini	Damalborea	Damalborea_sp_A	1	1	0	0	0	0	0	1	0	0	0
Artiodactyla	Bovidae	Antilopinae	Alcelaphini	Damalborea	Damalborea_sp_B	0	0	0	0	1	1	0	0	0	0	0
Artiodactyla	Bovidae	Antilopinae	Alcelaphini	Parmularius	Parmularius_aff_pachyceras	0	0	0	0	1	0	1	0	0	1	0
Artiodactyla	Bovidae	Antilopinae	Alcelaphini	Parmularius	Parmularius_altidens_or_angusticornis	0	0	0	0	0	0	0	0	0	0	1
Artiodactyla	Bovidae	Antilopinae	Antilopini	cf_Antilope	cf_Antilope _sp	0	0	0	0	0	0	0	0	1	0	0
Artiodactyla	Bovidae	Antilopinae	Antilopini	Antilopini_gen_et_sp_indet	Antilopini_gen_et_sp_indet	0	0	0	0	0	0	0	0	0	0	1
Artiodactyla	Bovidae	Antilopinae	Antilopini	cf_Gazella	cf_Gazella_sp	0	0	0	0	0	0	0	0	0	1	0
Artiodactyla	Bovidae	Antilopinae	Antilopini	cf_Menelikia	cf_Menelikia_lyrocera	0	0	0	0	0	0	0	0	1	0	0
Artiodactyla	Bovidae	Antilopinae	Antilopini	cf_Parantidorcas	cf_Parantidorcas_latifrons	0	0	0	0	0	0	0	0	1	0	0
Artiodactyla	Bovidae	Antilopinae	Antilopini	Eudorcas	Eudorcas_cf_praethomsoni	1	0	0	0	1	0	1	1	0	0	0
Artiodactyla	Bovidae	Antilopinae	Antilopini	Eudorcas	Eudorcas_praethomsoni	0	0	0	0	0	0	0	0	0	0	1
Artiodactyla	Bovidae	Antilopinae	Antilopini	Gazella	Gazella_cf_janenschi	0	0	0	0	1	0	0	0	0	0	0
Artiodactyla	Bovidae	Antilopinae	Antilopini	Gazella	Gazella_harmonae	0	0	0	0	0	0	0	1	0	0	0
Artiodactyla	Bovidae	Antilopinae	Caprini	Budorcas	Budorcas_churcheri	1	0	0	0	1	0	0	0	0	0	0
Artiodactyla	Bovidae	Antilopinae	Hippotragini	Oryx	Oryx_deturi	1	1	1	1	1	1	0	1	0	0	0
Artiodactyla	Bovidae	Antilopinae	Hippotragini	cf_Oryx	cf_Oryx_sp	0	0	0	0	0	0	0	0	0	0	1
Artiodactyla	Bovidae	Antilopinae	Reduncini	Kobus	Kobus_oricornis	0	0	1	1	1	1	1	0	0	0	0
Artiodactyla	Bovidae	Antilopinae	Reduncini	Kobus	Kobus_sigmoidalis	0	0	0	0	0	0	0	0	1	1	0
Artiodactyla	Bovidae	Antilopinae	Reduncini	Kobus	Kobus_sigmoidalis_or_ellipsiprymnus	0	0	0	0	0	0	0	0	0	0	1
Artiodactyla	Bovidae	Antilopinae	Reduncini	Kobus	Kobus_sp_B	0	1	1	0	0	0	0	0	0	0	0
Artiodactyla	Bovidae	Antilopinae	Reduncini	Kobus	Kobus_sp_D	1	0	0	0	0	1	0	0	0	0	0
Artiodactyla	Bovidae	Antilopinae	Reduncini	Reduncini	cf_Redunca_or_Kobus_kob	0	0	0	0	0	0	0	0	0	0	1
Artiodactyla	Bovidae	Bovinae	Bovini	cf_Syncerus	cf_Syncerus_sp	0	0	0	0	0	0	0	0	0	1	0
Artiodactyla	Bovidae	Bovinae	Bovini	Syncerus	Syncerus_sp	0	0	0	0	0	0	0	0	0	0	1
Artiodactyla	Bovidae	Bovinae	Bovini	Ugandax	Ugandax_coryndonae	1	1	1	1	1	1	1	1	1	0	0
Artiodactyla	Bovidae	Bovinae	Tragelaphini	Tragelaphus	Tragelaphus_sp	0	0	0	0	0	0	0	0	0	0	1
Artiodactyla	Bovidae	Bovinae	Tragelaphini	Tragelaphus	Tragelaphus_gaudryi	0	0	0	0	0	0	0	0	1	1	0
Artiodactyla	Bovidae	Bovinae	Tragelaphini	Tragelaphus	Tragelaphus_lockwoodi	1	1	0	0	0	0	0	0	0	0	0
Artiodactyla	Bovidae	Bovinae	Tragelaphini	Tragelaphus	Tragelaphus_nakuae	0	0	0	0	0	0	0	0	1	1	0
Artiodactyla	Bovidae	Bovinae	Tragelaphini	Tragelaphus	Tragelaphus_cf_pricei	0	0	0	0	0	0	0	1	0	0	0
Artiodactyla	Bovidae	Bovinae	Tragelaphini	Tragelaphus	Tragelaphus_rastafari	1	1	1	1	1	1	1	1	0	0	0
Artiodactyla	Bovidae	Bovinae	Tragelaphini	Tragelaphus	Tragelaphus_strepsiceros	0	0	0	0	0	0	0	0	0	0	1
Artiodactyla	Giraffidae	Giraffinae	NA	Giraffa	Giraffa_gracilis	0	0	0	0	0	0	0	0	1	1	0
Artiodactyla	Giraffidae	Giraffinae	NA	Giraffa	Giraffa_jumae	1	1	1	1	1	1	0	1	0	0	0
Artiodactyla	Giraffidae	Giraffinae	NA	Giraffa	Giraffa_sp	0	0	0	0	0	0	0	0	0	0	1
Artiodactyla	Giraffidae	Giraffinae	NA	Giraffa	Giraffa_stillei	1	1	1	1	1	1	1	1	0	0	0
Artiodactyla	Giraffidae	Giraffinae	NA	Sivatherium	Sivatherium_maurusium	1	1	1	1	1	1	0	1	1	1	1
Artiodactyla	Hippopotamidae	Hippopotaminae	NA	aff_Hippopotamus	aff_Hippopotamus_Hadar_Ledi	1	1	1	1	1	1	1	1	1	1	0
Artiodactyla	Hippopotamidae	Hippopotaminae	NA	Hippopotamus	Hippopotamus_cf_gorgops	0	0	0	0	0	0	0	0	0	0	1
Artiodactyla	Suidae	Suinae	NA	Kolpochoerus	Kolpochoerus_afarensis	1	1	1	1	1	1	1	1	0	0	0
Artiodactyla	Suidae	Suinae	NA	Kolpochoerus	Kolpochoerus_cf_phillipi	0	0	0	0	0	0	0	0	0	0	1
Artiodactyla	Suidae	Suinae	NA	Kolpochoerus	Kolpochoerus_phillipi	0	0	0	0	0	0	0	0	1	1	0
Artiodactyla	Suidae	Suinae	NA	Metridiochoerus	Metridiochoerus_andrewsi	0	0	0	0	0	0	0	1	1	1	0
Artiodactyla	Suidae	Suinae	NA	Metridiochoerus	Metridiochoerus_cf_compactus	0	0	0	0	0	0	0	0	1	0	0
Artiodactyla	Suidae	Suinae	NA	Metridiochoerus	Metridiochoerus_modestus	0	0	0	0	0	0	0	0	0	0	1
Artiodactyla	Suidae	Tetraconodontinae	NA	Notochoerus	Notochoerus_capensis	0	0	0	0	0	0	0	0	1	1	0
Artiodactyla	Suidae	Tetraconodontinae	NA	Notochoerus	Notochoerus_euilus	1	1	1	1	1	1	1	1	0	0	0
Artiodactyla	Suidae	Tetraconodontinae	NA	Nyanzachoerus	Nyanzachoerus_kanamensis	1	1	1	1	0	1	0	0	0	0	0
Perissodactyla	Equidae	Equinae	Equini	Equus	Equus_cf_oldowayensis	0	0	0	0	0	0	0	0	0	0	1
Perissodactyla	Equidae	Equinae	Hipparonini	Eurygnathohippus	Eurygnathohippus_afarense	0	0	0	0	0	0	0	1	1	1	0
Perissodactyla	Equidae	Equinae	Hipparonini	Eurygnathohippus	Eurygnathohippus_hasumense	1	1	1	1	1	1	1	1	1	1	0
Perissodactyla	Rhinocerotidae	Rhinocerotinae	NA	Ceratotherium	Ceratotherium_mauritanicum	1	1	0	1	1	1	1	1	0	0	0
Perissodactyla	Rhinocerotidae	Rhinocerotinae	NA	Ceratotherium	Ceratotherium_sp	0	0	0	0	0	0	0	0	0	1	0
Perissodactyla	Rhinocerotidae	Rhinocerotinae	NA	Diceros	Diceros_praecox	1	1	0	1	0	0	1	0	0	0	0
Proboscidea	Deinotheriidae	Rhinocerotinae	NA	Deinotherium	Deinotherium_bozasi	1	1	1	1	1	1	1	1	1	1	0
Proboscidea	Elephantidae	NA	NA	Elephas	Elephas_ekorensis	1	0	0	0	0	0	0	0	0	0	0
Proboscidea	Elephantidae	NA	NA	Elephas	Elephas_recki	1	1	1	1	1	1	1	1	1	1	1
Proboscidea	Elephantidae	NA	NA	Loxodonta	Loxodonta_adaurora	1	1	0	1	1	0	1	1	0	0	0

## Sheet: Turnover v2 (no indet+cf lump)
Order	Family	Subfamily	Tribe	Genus	Species	SH1	SH2	SH3	SH4_DD1	DD2	DD3	KH1	KH2	Gur	Lee	Mak	Notes
Artiodactyla	Bovidae	Antilopinae	Aepycerotini	Aepyceros	Aepyceros_datoadeni	1	1	1	1	1	1	1	0	0	0	0
Artiodactyla	Bovidae	Antilopinae	Aepycerotini	Aepyceros	Aepyceros_sp	0	0	0	0	0	0	0	1	1	1	0	Includes Aepyceros sp from KH-2
Artiodactyla	Bovidae	Antilopinae	Alcelaphini	Alcelaphini	Alcelaphini_indet_A	1	1	0	0	0	1	0	0	0	0	0	Retained following Geraads et al. (2012)
Artiodactyla	Bovidae	Antilopinae	Alcelaphini	Alcelaphini	Alcelaphini_indet_B	0	0	0	0	0	0	0	1	0	0	0	Retained following Geraads et al. (2012)
Artiodactyla	Bovidae	Antilopinae	Alcelaphini	cf_Beatragus	cf_Beatragus_antiquus	0	0	0	0	0	0	0	0	0	0	1
Artiodactyla	Bovidae	Antilopinae	Alcelaphini	Beatragus	Beatragus_vrbae	0	0	0	0	0	0	0	0	0	1	0
Artiodactyla	Bovidae	Antilopinae	Alcelaphini	cf_Parmularius	cf_Parmularius_sp_A	0	1	0	0	0	0	0	0	0	0	0	Retained (this is the Damaliscus 'hadari' of Vrba [1997] and distinct from any Ledi-Geraru or Maka'amitalu taxon)
Artiodactyla	Bovidae	Antilopinae	Alcelaphini	cf_Parmularius	cf_Parmularius_sp_B	0	0	0	1	0	0	0	0	0	0	0	Retained following Geraads et al. (2012)
Artiodactyla	Bovidae	Antilopinae	Alcelaphini	Damalborea	Damalborea_elisabethae	1	1	1	0	0	0	0	0	0	0	0
Artiodactyla	Bovidae	Antilopinae	Alcelaphini	Damalborea	Damalborea_grayi	0	0	0	1	1	1	1	1	0	0	0
Artiodactyla	Bovidae	Antilopinae	Alcelaphini	Damalborea	Damalborea_sp_A	1	1	0	0	0	0	0	1	0	0	0	Retained following Geraads et al. (2012)
Artiodactyla	Bovidae	Antilopinae	Alcelaphini	Damalborea	Damalborea_sp_B	0	0	0	0	1	1	0	0	0	0	0	Retained (Geraads et al., 2012 say similar to Damalborea grayi, but possibly representing a distinct taxon)
Artiodactyla	Bovidae	Antilopinae	Alcelaphini	Parmularius	Parmularius_aff_pachyceras	0	0	0	0	1	0	1	0	0	1	0
Artiodactyla	Bovidae	Antilopinae	Alcelaphini	Parmularius	Parmularius_altidens_or_angusticornis	0	0	0	0	0	0	0	0	0	0	1
Artiodactyla	Bovidae	Antilopinae	Antilopini	cf_Antilope	cf_Antilope _sp	0	0	0	0	0	0	0	0	1	0	0	Retained, as this horn is distinct from any Hadar Formation or Ledi-Geraru taxon
Artiodactyla	Bovidae	Antilopinae	Antilopini	cf_Menelikia	cf_Menelikia_lyrocera	0	0	0	0	0	0	0	0	1	0	0
Artiodactyla	Bovidae	Antilopinae	Antilopini	cf_Parantidorcas	cf_Parantidorcas_latifrons	0	0	0	0	0	0	0	0	1	0	0
Artiodactyla	Bovidae	Antilopinae	Antilopini	Eudorcas	Eudorcas_praethomsoni	1	0	0	0	1	0	1	1	0	0	1	Includes Hadar E. cf. praethomsoni
Artiodactyla	Bovidae	Antilopinae	Antilopini	Gazella	Gazella_cf_janenschi	0	0	0	0	1	0	0	0	0	0	0
Artiodactyla	Bovidae	Antilopinae	Antilopini	Gazella	Gazella_harmonae	0	0	0	0	0	0	0	1	0	0	0
Artiodactyla	Bovidae	Antilopinae	Caprini	Budorcas	Budorcas_churcheri	1	0	0	0	1	0	0	0	0	0	0
Artiodactyla	Bovidae	Antilopinae	Hippotragini	Oryx	Oryx_deturi	1	1	1	1	1	1	0	1	0	0	0
Artiodactyla	Bovidae	Antilopinae	Reduncini	Kobus	Kobus_oricornis	0	0	1	1	1	1	1	0	0	0	0
Artiodactyla	Bovidae	Antilopinae	Reduncini	Kobus	Kobus_sigmoidalis	0	0	0	0	0	0	0	0	1	1	1	Includes Maka'amitalu Kobus sigmoidalis or ellipsiprymnus
Artiodactyla	Bovidae	Antilopinae	Reduncini	Kobus	Kobus_sp_B	0	1	1	0	0	0	0	0	0	0	0	Retained following Geraads et al. (2012)
Artiodactyla	Bovidae	Antilopinae	Reduncini	Kobus	Kobus_sp_D	1	0	0	0	0	1	0	0	0	0	0	Retained following Geraads et al. (2012)
Artiodactyla	Bovidae	Bovinae	Bovini	Syncerus	Syncerus_sp	0	0	0	0	0	0	0	0	0	1	1	Includes Ledi-Geraru cf Syncerus sp
Artiodactyla	Bovidae	Bovinae	Bovini	Ugandax	Ugandax_coryndonae	1	1	1	1	1	1	1	1	1	0	0
Artiodactyla	Bovidae	Bovinae	Tragelaphini	Tragelaphus	Tragelaphus_gaudryi	0	0	0	0	0	0	0	0	1	1	0
Artiodactyla	Bovidae	Bovinae	Tragelaphini	Tragelaphus	Tragelaphus_lockwoodi	1	1	0	0	0	0	0	0	0	0	0
Artiodactyla	Bovidae	Bovinae	Tragelaphini	Tragelaphus	Tragelaphus_nakuae	0	0	0	0	0	0	0	0	1	1	0
Artiodactyla	Bovidae	Bovinae	Tragelaphini	Tragelaphus	Tragelaphus_cf_pricei	0	0	0	0	0	0	0	1	0	0	0
Artiodactyla	Bovidae	Bovinae	Tragelaphini	Tragelaphus	Tragelaphus_rastafari	1	1	1	1	1	1	1	1	0	0	0
Artiodactyla	Bovidae	Bovinae	Tragelaphini	Tragelaphus	Tragelaphus_strepsiceros	0	0	0	0	0	0	0	0	0	0	1
Artiodactyla	Giraffidae	Giraffinae	NA	Giraffa	Giraffa_gracilis	0	0	0	0	0	0	0	0	1	1	0
Artiodactyla	Giraffidae	Giraffinae	NA	Giraffa	Giraffa_jumae	1	1	1	1	1	1	0	1	0	0	0
Artiodactyla	Giraffidae	Giraffinae	NA	Giraffa	Giraffa_stillei	1	1	1	1	1	1	1	1	0	0	0
Artiodactyla	Giraffidae	Giraffinae	NA	Sivatherium	Sivatherium_maurusium	1	1	1	1	1	1	0	1	1	1	1
Artiodactyla	Hippopotamidae	Hippopotaminae	NA	aff_Hippopotamus	aff_Hippopotamus_Hadar_Ledi	1	1	1	1	1	1	1	1	1	1	0
Artiodactyla	Hippopotamidae	Hippopotaminae	NA	Hippopotamus	Hippopotamus_cf_gorgops	0	0	0	0	0	0	0	0	0	0	1
Artiodactyla	Suidae	Suinae	NA	Kolpochoerus	Kolpochoerus_afarensis	1	1	1	1	1	1	1	1	0	0	0
Artiodactyla	Suidae	Suinae	NA	Kolpochoerus	Kolpochoerus_phillipi	0	0	0	0	0	0	0	0	1	1	1	Includes Maka'amitalu K. cf. phillipi
Artiodactyla	Suidae	Suinae	NA	Metridiochoerus	Metridiochoerus_andrewsi	0	0	0	0	0	0	0	1	1	1	0
Artiodactyla	Suidae	Suinae	NA	Metridiochoerus	Metridiochoerus_cf_compactus	0	0	0	0	0	0	0	0	1	0	0
Artiodactyla	Suidae	Suinae	NA	Metridiochoerus	Metridiochoerus_modestus	0	0	0	0	0	0	0	0	0	0	1
Artiodactyla	Suidae	Tetraconodontinae	NA	Notochoerus	Notochoerus_capensis	0	0	0	0	0	0	0	0	1	1	0
Artiodactyla	Suidae	Tetraconodontinae	NA	Notochoerus	Notochoerus_euilus	1	1	1	1	1	1	1	1	0	0	0
Artiodactyla	Suidae	Tetraconodontinae	NA	Nyanzachoerus	Nyanzachoerus_kanamensis	1	1	1	1	0	1	0	0	0	0	0
Perissodactyla	Equidae	Equinae	Equini	Equus	Equus_cf_oldowayensis	0	0	0	0	0	0	0	0	0	0	1
Perissodactyla	Equidae	Equinae	Hipparonini	Eurygnathohippus	Eurygnathohippus_afarense	0	0	0	0	0	0	0	1	1	1	0
Perissodactyla	Equidae	Equinae	Hipparonini	Eurygnathohippus	Eurygnathohippus_hasumense	1	1	1	1	1	1	1	1	1	1	0
Perissodactyla	Rhinocerotidae	Rhinocerotinae	NA	Ceratotherium	Ceratotherium_mauritanicum	1	1	0	1	1	1	1	1	0	0	0
Perissodactyla	Rhinocerotidae	Rhinocerotinae	NA	Diceros	Diceros_praecox	1	1	0	1	0	0	1	0	0	0	0
Proboscidea	Deinotheriidae	Rhinocerotinae	NA	Deinotherium	Deinotherium_bozasi	1	1	1	1	1	1	1	1	1	1	0
Proboscidea	Elephantidae	NA	NA	Elephas	Elephas_ekorensis	1	0	0	0	0	0	0	0	0	0	0
Proboscidea	Elephantidae	NA	NA	Elephas	Elephas_recki	1	1	1	1	1	1	1	1	1	1	1
Proboscidea	Elephantidae	NA	NA	Loxodonta	Loxodonta_adaurora	1	1	0	1	1	0	1	1	0	0	0

## Sheet: Bovid Abundance Data
Fossil Unit	NISP	Evenness	Evenness (lwr CI)	Evenness (upr CI)	Aepycerotini	Alcelaphini	Antilopini	Bovini	Hippotragini	Reduncini	Tragelaphini
SH1	272	0.7827	0.7133	0.8343	0.3493	0.1654	0.0735	0.1728	0.0368	0.0368	0.1654
SH2	110	0.7476	0.6425	0.819	0.3636	0.1636	0.0455	0.2	0.0182	0.0636	0.1455
SH3	49	0.8012	0.6761	0.8863	0.1224	0.2653	0.0204	0.1633	0.0408	0.1224	0.2653
SH4/DD1	363	0.6922	0.6482	0.7343	0.2176	0.1047	0.0028	0.0689	0.0303	0.3499	0.2259
DD2	800	0.6439	0.6102	0.6742	0.1775	0.1063	0.005	0.1025	0.01	0.4388	0.16
DD3	278	0.6316	0.5732	0.6827	0.1475	0.4317	0.0072	0.0576	0.018	0.241	0.0971
KH1	132	0.8486	0.7649	0.8954	0.2348	0.1667	0.0606	0.1364	0.0227	0.1364	0.2424
KH2	248	0.8435	0.7799	0.8832	0.1774	0.246	0.2258	0.1089	0.0323	0.0444	0.1653
Gurumaha	185	0.8004	0.7224	0.8533	0.1676	0.3189	0.0486	0.0973	0.0216	0.2	0.1459
Lee Adoyta	77	0.7194	0.6327	0.8017	0.1558	0.3377	0.013	0.2338	0.013	0.1558	0.0909
Maka'amitalu	80	0.9531	0.8417	0.9806	0	0.2125	0.175	0.1375	0.125	0.1	0.25

## Sheet: Bovidae Teeth
Specimen	Tribe	Taxon	Element	Side	P2 MD	P2 BL	P3 MD	P3 BL	P4 MD	P4 BL	M1 MD	M1 BL	M2 MD	M2 BL	M3 MD	M3 BL
A.L. 704-1	Alcelaphini	Alcelaphini gen. et. sp. indet.	m1/m2	L	-	-	-	-	-	-	20.3	12.3e	-	-	-	-
A.L. 753-1	Alcelaphini	Alcelaphini gen. et. sp. indet.	m1/m2	L	-	-	-	-	-	-	23.5	13.1	-	-	-	-
A.L. 591-2	Alcelaphini	Alcelaphini gen. et. sp. indet.	m1/m2	R	-	-	-	-	-	-	18.9	10.3	-	-	-	-
A.L. 594-3	Alcelaphini	Alcelaphini gen. et. sp. indet.	M3	L	-	-	-	-	-	-	-	-	-	-	20.7	13.5
A.L. 594-4	Alcelaphini	Alcelaphini gen. et. sp. indet.	M3	R	-	-	-	-	-	-	23	13.5	-	-	-	-
A.L. 595-3	Alcelaphini	Alcelaphini gen. et. sp. indet.	M3	R	-	-	-	-	-	-	-	-	-	-	23e	19e
A.L. 592-6	Alcelaphini	Alcelaphini gen. et. sp. indet.	Mandible w/ dp4	L	-	-	-	-	20.6	9	-	-	-	-	-	-
A.L. 590-2	Alcelaphini	Alcelaphini gen. et. sp. indet.	Mandible w/ m1-m2	L	-	-	-	-	-	-	21	10.2	22.7	10	-	-
A.L. 586-9	Alcelaphini	Alcelaphini gen. et. sp. indet.	Mandible w/ p4-m1	R	-	-	-	-	13.5e	8e	17.9	10	-	-	-	-
A.L. 586-1	Alcelaphini	Alcelaphini gen. et. sp. indet.	P3	R	-	-	13.4	15.2e	-	-	-	-	-	-	-	-
A.L. 588-5	Alcelaphini	Alcelaphini gen. et. sp. indet.	P4	L	-	-	-	-	14.6	18.6	-	-	-	-	-	-
A.L. 596-2	Alcelaphini	Alcelaphini gen. et. sp. indet.	dP4	R	-	-	-	-	20.9	14.2	-	-	-	-	-	-
A.L. 597-1	Alcelaphini	Alcelaphini gen. et. sp. indet.	M1/M2	R	-	-	-	-	-	-	25.5	NA	-	-	-	-
A.L. 658-2	Alcelaphini	Alcelaphini gen. et. sp. indet.	M1/M2	R	-	-	-	-	-	-	22.2	15.1	-	-	-	-
A.L. 666-14	Antilopini	Eudorcas praethomsoni	p3	R	-	-	8.2	8.3	-	-	-	-	-	-	-	-
A.L. 666-22	Antilopini	Eudorcas praethomsoni	Mandible w/ m2	L	-	-	-	-	-	-	-	-	14.1e	7e	-	-
A.L. 1877-1	Antilopini	Eudorcas praethomsoni	Mandible w/ m3	R	-	-	-	-	-	-	-	-	-	-	18.5	6.5
A.L. 659-1	Antilopini	Eudorcas praethomsoni	Mandible w/ p2-m3	L	5	3.1	8.1	4e	8.5	4.4	10.3	6.2	12.3	6.7	17.5	7
A.L. 659-3	Antilopini	Eudorcas praethomsoni	Mandible w/ p3-m2	L	-	-	7e	NA	10	NA	11.2	6.2e	12e	7.2e	-	-
A.L. 666-24a	Antilopini	Eudorcas praethomsoni	Maxilla w/ M2-M3	R	-	-	-	-	-	-	-	-	10.7	9.4	13.3	9.4
A.L. 666-18	Antilopini	Eudorcas praethomsoni	Maxilla w/ P2-P3	R	7.3	6.3	7.5	6.5	-	-	-	-	-	-	-	-
A.L. 653-5	Antilopini	Eudorcas praethomsoni	Maxilla w/ P4-M2	R	-	-	-	-	7.7	7.1	11.4	8.7	12.5	9.2	-	-
A.L. 666-17	Antilopini	Eudorcas praethomsoni	Maxilla w/ P4-M2	L	-	-	-	-	7.9	7.1	11.3	8.2	12.7	9.1	-	-
A.L. 666-24b	Antilopini	Eudorcas praethomsoni	?M3	L	-	-	-	-	-	-	-	-	-	-	12.6	9.5e
A.L. 586-11b	Bovini	Syncerus sp.	Coronoid process	L	-	-	-	-	-	-	-	-	-	-	-	-
A.L. 587-6	Bovini	Syncerus sp.	m3 frag	R	-	-	-	-	-	-	-	-	-	-	>35	17e
A.L. 598-2	Bovini	Syncerus sp.	m3 frag	L	-	-	-	-	-	-	-	-	-	-	36e	18e
A.L. 586-11a	Bovini	Syncerus sp.	Mandible w/ dp4-m2	L	-	-	-	-	25e	13e	23.8	13	25.4	13.5	-	-
A.L. 658-1	Bovini	Syncerus sp.	Maxilla w/ M1-M3	R	-	-	-	-	-	-	18.8	23.9	24.3	24.3	29.7	22.5
A.L. 587-5	Bovini	Syncerus sp.	M1/M2	L	-	-	-	-	-	-	24.7	21.3	-	-	-	-
A.L. 589-4	Bovini	Syncerus sp.	M1/M2	L	-	-	-	-	-	-	23.8	22.5e	-	-	-	-
A.L. 594-2	Bovini	Syncerus sp.	M3	R	-	-	-	-	-	-	-	-	-	-	29.5	22.5
A.L. 653-4	Bovini	Syncerus sp.	P3	R	-	-	20.7	21.7	-	-	-	-	-	-	-	-
A.L. 658-3	Hippotragini	cf. Oryx sp.	m1/m2	L	-	-	-	-	-	-	23.2	12.8	-	-	-	-
A.L. 1874-1	Hippotragini	cf. Oryx sp.	m3	R	-	-	-	-	-	-	-	-	-	-	29.8	13.3
A.L. 599-1a	Hippotragini	cf. Oryx sp.	m3	L	-	-	-	-	-	-	-	-	-	-	30.6	13.4
A.L. 599-1b	Hippotragini	cf. Oryx sp.	m3	R	-	-	-	-	-	-	-	-	-	-	30.6	13.3
A.L. 599-1e	Hippotragini	cf. Oryx sp.	Lower molar frag	R	-	-	-	-	-	-	-	-	-	-	-	-
A.L. 595-1	Hippotragini	cf. Oryx sp.	Mandible p3-m3	R	-	-	14.5	11.3	17.6	12.7	15	13.5	21.4	14.3	30.5	14.1
A.L. 657-1	Hippotragini	cf. Oryx sp.	Mandible p3-p4	L	-	-	15.7	10.5	16.7e	12e	-	-	-	-	-	-
A.L. 653-8	Hippotragini	cf. Oryx sp.	Mandible w/ dp2-m1	L	10	6.1	15.4	8.3	25.2	11.6	22.5e	NA	-	-	-	-
A.L. 1880-2	Hippotragini	cf. Oryx sp.	Mandible w/ m2-m3	L	-	-	-	-	-	-	-	-	21.9	14.4	30e	12.9e
A.L. 589-3	Hippotragini	cf. Oryx sp.	Mandible w/ p3-m3	L	-	-	14.9	10.3	15.9	11.1	18.2	13.2	22.2	13.2	29	13.1e
A.L. 652-4	Hippotragini	cf. Oryx sp.	Mandible w/ p3-p4	L	-	-	15.5	10.9	17.3	NA	-	-	-	-	-	-
A.L. 599-1c	Hippotragini	cf. Oryx sp.	M1/M2	R	-	-	-	-	-	-	21.6	21.8	-	-	-	-
A.L. 591-10	Hippotragini	cf. Oryx sp.	M3	R	-	-	-	-	-	-	-	-	-	-	22.5	18.3
A.L. 1882-2	Indet.	Indet.	Incisor	-	-	-	-	-	-	-	-	-	-	-	-	-
A.L. 586-3b	Indet.	Indet.	Mandible w/ ?dp4	R	-	-	-	-	-	-	-	-	-	-	-	-
A.L. 591-6	Reduncini	Kobus sigmoidalis/K. ellipsiprymnus	m3 frag	R	-	-	-	-	-	-	-	-	-	-	NA	11.1
A.L. 586-12	Reduncini	Kobus sigmoidalis/K. ellipsiprymnus	Mandible w/ dp4-m1	R	-	-	-	-	25.5	10.3	21.5	NA	-	-	-	-
A.L. 586-13	Reduncini	Kobus sigmoidalis/K. ellipsiprymnus	Mandible w/ p2-m3	L	9.6	6	14.5	9.1	14.5	10.4	18.4	12.6	20.6	11.5	27	11
A.L. 587-4	Reduncini	Kobus sigmoidalis/K. ellipsiprymnus	Mandible w/ p4-m3	L	-	-	-	-	13.8	10	18.7	12.1	20.4	11.4	26.5	10.5
A.L. 666-23	Reduncini	Kobus sigmoidalis/K. ellipsiprymnus	Maxilla w/ M1-M2	R	-	-	-	-	-	-	18.4	16.7	21.1	16.9	-	-
A.L. 591-7a	Reduncini	Reduncini gen. et. sp. indet.	Mandible w/ dp4-m2	L	-	-	-	-	12.7	5.8	12e	NA	12.5e	6.5e	-	-
A.L. 591-7b	Reduncini	Reduncini gen. et. sp. indet.	Mandible w/ dp4-m2	R	-	-	-	-	12.5	6.1	11.5	6.2	12.5	6.4	-	-
A.L. 591-8b	Reduncini	Reduncini gen. et. sp. indet.	Mandible w/ m1-m2	R	-	-	-	-	-	-	10.7	7.4	12.1	7.4	-	-
A.L. 591-8a	Reduncini	Reduncini gen. et. sp. indet.	Mandible w/ m3	R	-	-	-	-	-	-	-	-	-	-	17.3	7.4
A.L. 584-2	Reduncini	Reduncini gen. et. sp. indet.	Mandible w/ p4-m1	L	-	-	-	-	8.1	5.8	9.5	6.8	-	-	-	-
A.L. 666-12	Tragelaphini	Tragelaphus strepsiceros	m1/m2	L	-	-	-	-	-	-	20.8	11.5e	-	-	-	-
A.L. 586-5	Tragelaphini	Tragelaphus strepsiceros	m3	L	-	-	-	-	-	-	-	-	-	-	31e	14.3e
A.L. 593-3	Tragelaphini	Tragelaphus strepsiceros	m3	L	-	-	-	-	-	-	-	-	-	-	37e	15.5e
A.L. 586-3a	Tragelaphini	Tragelaphus strepsiceros	Mandible w/ dp3-m1	R	-	-	12.1	7	22.7	9.3	19.8	10.3	-	-	-	-
A.L. 659-2	Tragelaphini	Tragelaphus strepsiceros	Mandible w/ dp4	R	-	-	-	-	23.3e	10.2	-	-	-	-	-	-
A.L. 586-8	Tragelaphini	Tragelaphus strepsiceros	Mandible w/ dp4-m1	L	-	-	-	-	24.5	10.6	21.1	11.9	-	-	-	-
A.L. 666-21	Tragelaphini	Tragelaphus strepsiceros	Mandible w/ m1	L	-	-	-	-	-	-	20.6	13e	-	-	-	-
A.L. 652-3	Tragelaphini	Tragelaphus strepsiceros	Mandible w/ m1-m2	R	-	-	-	-	-	-	20.2	10.5	22.9	11.4	-	-
A.L. 1872-1	Tragelaphini	Tragelaphus strepsiceros	Mandible w/ m1-m3	R	-	-	-	-	-	-	18.2e	12e	18	12.4	30.3e	12.3
A.L. 1878-1	Tragelaphini	Tragelaphus strepsiceros	Mandible w/ m1/m2	L	-	-	-	-	-	-	22.8	13.8	-	-	-	-
A.L. 608-1	Tragelaphini	Tragelaphus strepsiceros	Mandible w/ p4-m3	L	-	-	-	-	16.2e	9.4	18.3	11.5e	21.4	13.6	NA	13.5e
A.L. 592-4	Tragelaphini	Tragelaphus strepsiceros	Mandible w/p3	L	-	-	16.5e	9e	-	-	-	-	-	-	-	-
A.L. 653-1	Tragelaphini	Tragelaphus strepsiceros	Maxilla w/ dP2-dP4	L	14	10.4	20.7	15.2	24.5	17.6	-	-	-	-	-	-
A.L. 666-11	Tragelaphini	Tragelaphus strepsiceros	M1/M2	L	-	-	-	-	-	-	16e	13.4	-	-	-	-

## Sheet: Bovidae Horns
Specimen	Subfamily	Tribe	Taxon	Element	DAP	DT	Length	Notes
A.L. 587-2	Antilopinae	Alcelaphini	cf. Beatragus antiquus	Horn core	40e	47.8	>270
A.L. 598-1	Antilopinae	Alcelaphini	cf. Beatragus antiquus	Horn core	41.1	51.8	>310
A.L. 587-1	Antilopinae	Alcelaphini	Parmularius altidens/P. angusticornis	Horn core	50e	45e	-
A.L. 584-1	Antilopinae	Antilopini	Antilopini gen. et. sp. indet.	Horn core	26.8	20.6	130
A.L. 652-1	Antilopinae	Antilopini	Eudorcas praethomsoni	Horn core	27.5	19.4	-
A.L. 666-3	Antilopinae	Antilopini	Eudorcas praethomsoni	Horn core	12.8	12.1	-
A.L. 666-6	Antilopinae	Antilopini	Eudorcas praethomsoni	Horn core	-	-	-	Base of what is preserved = 34.3x24.2 mm
A.L. 754-1	Antilopinae	Antilopini	Eudorcas praethomsoni	Horn core	28.8	20e	-
A.L. 585-2	Bovinae	Bovini	Syncerus sp.	Horn core	78	55e	<300e
A.L. 590-1	Bovinae	Bovini	Syncerus sp.	Horn core	98.5	57.5	>350	Not quite at base, but close
A.L. 585-1	Bovinae	Tragelaphini	Tragelaphus sp.	Horn core	37.6e	32e	-
A.L. 1873-1	Bovinae	Tragelaphini	Tragelaphus strepsiceros	Horn core	59.5	51.5	>350
A.L. 586-2	Bovinae	Tragelaphini	Tragelaphus strepsiceros	Horn core	-	-	-	Base of what is preserved = 42.5x37.9 mm
A.L. 589-1	Bovinae	Tragelaphini	Tragelaphus strepsiceros	Horn core	-	-	-	Base of what is preserved = 46.2x38.7 mm
A.L. 596-4	Bovinae	Tragelaphini	Tragelaphus strepsiceros	Horn core	-	-	-	Base of what is preserved = 43.5x38.8 mm

## Sheet: Bovidae Crania
Measurement	A.L. 584-3 (Tragelaphus strepsiceros)	A.L. 590-3 (Bovidae indet.)
Width across mastoids	143 mm	-
Occipital height	94 mm	-
Height of the superior foramen magnum to supraoccipital	65 mm	-
Width of foramen magnum	30e mm	-
Height of foramen magnum	29 mm	-
Width of posterior tuberosities	56.8 mm	-
Width of anterior tuberosities	36.5 mm	-
Length of basioccipital	68 mm	-
Width across occipital condyles	85e mm	-

## Sheet: Giraffidae
Specimen	Taxon	Element	Side	P2 MD	P2 BL	P3 MD	P3 BL	P4 MD	P4 BL	M1 MD	M1 BL	M2 MD	M2 BL	M3 MD	M3 BL
A.L. 591-9b	Giraffa sp.	Lower p4	L	-	-	-	-	30e	24e	-	-	-	-	-	-
A.L. 652-2	Giraffa sp.	Lower p4 frag	L	-	-	-	-	NA	NA	-	-	-	-	-	-
A.L. 584-5	Sivatherium maurusium	Upper molar frag	?	-	-	-	-	-	-	-	-	-	-	-	-
A.L. 666-25	Sivatherium maurusium	Upper molar frag	?	-	-	-	-	-	-	-	-	-	-	-	-

## Sheet: Hippopotamidae
Specimen	Taxon	Element	Side	Length	Sustencular width
A.L. 593-1	Hippopotamus cf. gorgops	Calcaneum	R	242.5	90.4
				Medial length	Proximal width
A.L. 593-2	Hippopotamus cf. gorgops	Astragalus	R	101.1	88.1

## Sheet: Suidae
Specimen	Taxon	Element	Side	MDb	MDmax	BLa	BLp	BLpp	Hling	Hlab
A.L. 588-1a	Kolpochoerus cf. phillipi	M3	L	41.8e	-	-	-	18	-	-
A.L. 588-1b	Kolpochoerus cf. phillipi	M3	R	-	-	-	21.3	17.05	-	-
A.L. 588-4	Kolpochoerus cf. phillipi	M2	L	-	-	22.5e	-	-	-	-
A.L. 589-2	Kolpochoerus cf. phillipi	I1	L	21.5	26.6	10.15	-	-	11.4	-
A.L. 1908-1	Kolpochoerus cf. phillipi	P3	L	14.7	15.1	14	-	-	4.3+	11.2+
A.L. 1908-1	Kolpochoerus cf. phillipi	P4	L	13.5	14.2	16.9	-	-	6.7+	10.7+
A.L. 1908-1	Kolpochoerus cf. phillipi	M1	L	16.2	19.1	-	-	-	-	5.8+
A.L. 1908-1	Kolpochoerus cf. phillipi	M2	L	22.6	24.4	21.8	19.7	-	6.7+	10.7+
A.L. 1908-1	Kolpochoerus cf. phillipi	M3	L	38.5	38.9	23.7	20.6	16.1	14.2+	14.3+
A.L. 1908-1	Kolpochoerus cf. phillipi	P4	R	15.7	16.1	17.1	-	-	7.6+	11.1+
A.L. 1908-1	Kolpochoerus cf. phillipi	M2	R	22	23.85	20.2	19	-	9.7+	10.35+
A.L. 1908-1	Kolpochoerus cf. phillipi	M3	R	38.9	39.6	23.4	20.2	15.8	15.8+	15.8+
A.L. 1908-1	Kolpochoerus cf. phillipi	P2	L	14.6	14.8	10.8	-	-	-	7.0+
A.L. 588-2	Kolpochoerus cf. phillipi	i1	R	9.7e	-	11.3	-	-	-	-
A.L. 656-1	Metridiochoerus modestus	m3	R	47.8	47.8	16.2	-	-	16.3+	-
A.L. 666-16	Metridiochoerus modestus	M2	R	-	-	-	19.3e	-	22.2	-

[truncated: 4 more sheets: Carnivora, Equidae, Primates, Elephantidae]
